# Supplementary material for: Comparative Evaluation of AAV8 and AAV9 Gene Therapy in Fabry Knockout (Gla−/y) and Symptomatic (G3STg/+Gla−/y) Murine Models
Source: Genes (Basel). 2025 Jun 29;16(7):766. doi: 10.3390/genes16070766 (PMC12294720; doi:10.3390/genes16070766)
Supplement: Supplementary file 1 [file genes-16-00766-s001.zip]

Archive with 2 entries (2 files):
- Supplementary Materials_v4.pdf
- Supplementary Table.pdf
